# Supplementary material for: Mimicry of microbially-derived butyrate reveals templates for potent intestinal epithelial HIF stabilizers
Source: Gut Microbes. 2023 Oct 11;15(2):2267706. doi: 10.1080/19490976.2023.2267706 (PMC10572066; doi:10.1080/19490976.2023.2267706)
Supplement: Supplemental Material [file KGMI_A_2267706_SM9311.zip]

Archive with 7 entries (6 files):
- Supplemental material/
- Supplemental material/Supplemental Fig 1.JPG
- Supplemental material/Supplemental Fig 2.JPG
- Supplemental material/Supplemental Fig 3.JPG
- Supplemental material/Supplemental Fig 4.JPG
- Supplemental material/Supplemental Fig 5.JPG
- Supplemental material/Supplemental figure captions.docx
